# Supplementary material for: Anti-Inflammatory Effect of Auranofin on Palmitic Acid and LPS-Induced Inflammatory Response by Modulating TLR4 and NOX4-Mediated NF-κB Signaling Pathway in RAW264.7 Macrophages
Source: Int J Mol Sci. 2021 May 31;22(11):5920. doi: 10.3390/ijms22115920 (PMC8198732; doi:10.3390/ijms22115920)
Supplement: Supplementary file 1 [file ijms-22-05920-s001.zip]

Archive with 1 entries (1 files):
- ijms-1228366-supplementary.pdf
